# Supplementary material for: Classification of Japanese Pepper (Zanthoxylum piperitum DC.) from Different Growing Regions Based on Analysis of Volatile Compounds and Sensory Evaluation
Source: Molecules. 2022 Aug 3;27(15):4946. doi: 10.3390/molecules27154946 (PMC9370631; doi:10.3390/molecules27154946)
Supplement: Supplementary file 1 [file molecules-27-04946-s001.zip]

Archive with 1 entries (1 files):
- molecules-1804368-supplementary.pptx
